# Supplementary material for: Refugee mental health research: challenges and policy implications
Source: BJPsych Open. 2020 Sep 3;6(5):e102. doi: 10.1192/bjo.2020.90 (PMC7488309; doi:10.1192/bjo.2020.90)
Supplement: Supplementary file 1 [file S2056472420000903sup001.zip]

Archive with 4 entries (3 files):
- S2056472420000903sup001/0165 CK coi_disclosure.pdf
- S2056472420000903sup001/0165 LN COI Dislocsure.pdf
- S2056472420000903sup001/0165 Lucia coi_disclosure.pdf
- S2056472420000903sup001/
